# Supplementary material for: HetMM: A Michaelis-Menten model for non-homogeneous enzyme mixtures
Source: iScience. 2024 Jan 19;27(2):108977. doi: 10.1016/j.isci.2024.108977 (PMC10850774; doi:10.1016/j.isci.2024.108977)
Supplement: Data S1. HetMM fit to MM dataset [file mmc1.csv]

a	v.obs	v.est
0.0052	0.866	0.884115771309193
0.0104	1.466	1.43450611133262
0.0208	2.114	2.09106766280511
0.0416	2.666	2.7212069636927
0.0833	3.236	3.21412898885758
0.167	3.636	3.54301142711874
0.333	3.636	3.74026687959917
