# Supplementary material for: HetMM: A Michaelis-Menten model for non-homogeneous enzyme mixtures
Source: iScience. 2024 Jan 19;27(2):108977. doi: 10.1016/j.isci.2024.108977 (PMC10850774; doi:10.1016/j.isci.2024.108977)
Supplement: Data S2. HetMM fit to ONPG dataset [file mmc2.csv]

a	v.obs	v.est
0.05	2.26	3.10635852041668
0.1	5.48	6.09428957357108
0.25	13.4	14.416300736509
0.5	24.7	26.4735021696472
1	40.9	45.5344624537435
2.5	62.3	80.3035306168285
5	94.3	107.874152976452
8	105	123.891309374599
20	133	145.627697645157
30	144	151.575334042957
0.05	1.29	3.10635852041668
0.1	3.33	6.09428957357108
0.25	11.8	14.416300736509
0.5	22.8	26.4735021696472
1	35.2	45.5344624537435
2.5	39.9	80.3035306168285
5	73.5	107.874152976452
8	12.9	123.891309374599
20	112	145.627697645157
30	120	151.575334042957
0.05	4	3.10635852041668
0.1	8	6.09428957357108
0.25	20	14.416300736509
0.5	35	26.4735021696472
1	60	45.5344624537435
2.5	110	80.3035306168285
5	138	107.874152976452
8	154	123.891309374599
20	179	145.627697645157
30	200	151.575334042957
0.05	4	3.10635852041668
0.1	7	6.09428957357108
0.25	20	14.416300736509
0.5	35	26.4735021696472
1	56	45.5344624537435
2.5	104	80.3035306168285
5	138	107.874152976452
8	150	123.891309374599
20	179	145.627697645157
30	200	151.575334042957
0.05	4	3.10635852041668
0.1	7	6.09428957357108
0.25	16	14.416300736509
0.5	32	26.4735021696472
1	50	45.5344624537435
2.5	90	80.3035306168285
5	115	107.874152976452
8	119	123.891309374599
20	142	145.627697645157
30	166	151.575334042957
0.05	3	3.10635852041668
0.1	6	6.09428957357108
0.25	17	14.416300736509
0.5	31	26.4735021696472
1	48	45.5344624537435
2.5	101	80.3035306168285
5	121	107.874152976452
8	139	123.891309374599
20	152	145.627697645157
30	181	151.575334042957
0.05	1.77	3.10635852041668
0.1	5.2	6.09428957357108
0.25	15.04	14.416300736509
0.5	28.31	26.4735021696472
1	50.98	45.5344624537435
2.5	75.42	80.3035306168285
5	112.68	107.874152976452
8	126.06	123.891309374599
20	154.93	145.627697645157
30	168.75	151.575334042957
0.05	2.98	3.10635852041668
0.1	5.2	6.09428957357108
0.25	14.38	14.416300736509
0.5	30.3	26.4735021696472
1	48.99	45.5344624537435
2.5	86.25	80.3035306168285
5	112.57	107.874152976452
8	136.24	123.891309374599
20	169.97	145.627697645157
30	177.71	151.575334042957
