# Supplementary material for: HetMM: A Michaelis-Menten model for non-homogeneous enzyme mixtures
Source: iScience. 2024 Jan 19;27(2):108977. doi: 10.1016/j.isci.2024.108977 (PMC10850774; doi:10.1016/j.isci.2024.108977)
Supplement: Data S3. HetMM fit to Hb dataset [file mmc3.csv]

a	v.obs	v.est
1	0.6	0.305169225721945
2	1.19	0.996307707668869
4	2.56	3.20558348831297
6	4.37	6.23594001491544
8	6.68	9.83614862048952
10	9.58	13.8046200296658
12	12.96	17.9776118987152
14	16.89	22.2253139687709
16	21.4	26.4483929257218
18	26.5	30.5739475656348
20	32.12	34.5511093847239
22	37.6	38.3467061887318
24	43.14	41.9413050722023
26	48.27	45.325804525129
28	53.16	48.4986264192724
30	57.54	51.4634817301614
32	61.69	54.2276431851324
34	65.16	56.8006427009739
36	68.63	59.1933115060431
38	71.94	61.4170888703093
40	74.69	63.4835366217036
42	77.29	65.4040083351633
44	79.55	67.1894328215187
46	81.71	68.8501807298493
48	83.52	70.3959905914519
50	85.08	71.8359365949153
52	86.59	73.1784250072004
54	87.7	74.4312096847752
56	88.93	75.6014197763526
58	89.95	76.6955946984149
60	90.85	77.7197229257668
65	92.73	80.0083881760576
70	94.06	81.9657115888935
75	95.1	83.6503727232656
80	95.84	85.1093059788062
85	96.42	86.3801967179947
90	96.88	87.493455726215
95	97.25	88.473761930416
100	97.49	89.3412617021494
110	97.91	90.8011476300734
120	98.21	91.9742395003466
130	98.44	92.9310501373087
140	98.62	93.7218201495128
150	98.77	94.3830631963316
175	99.03	95.63082319639
200	99.2	96.4935696707331
225	99.32	97.1162297809569
250	99.41	97.5812305774917
300	99.53	98.2188397524118
400	99.65	98.9044753792734
500	99.72	99.249918171278
