# Supplementary material for: HetMM: A Michaelis-Menten model for non-homogeneous enzyme mixtures
Source: iScience. 2024 Jan 19;27(2):108977. doi: 10.1016/j.isci.2024.108977 (PMC10850774; doi:10.1016/j.isci.2024.108977)
Supplement: Data S4. HetMM fit to MnP 800 µM dataset [file mmc4.csv]

a	v.obs	v.est
18.567	498.492	499.497967022252
46.906	534.841	551.294980717375
93.811	595.812	580.68989837915
142.671	599.33	595.046305826996
195.44	612.228	604.334682037493
244.3	609.883	610.221191600312
297.068	616.918	614.940762716463
398.697	623.953	621.330498428098
498.371	609.883	625.654162256509
600	607.538	628.936386156351
697.72	615.745	631.409821708904
797.394	650.921	633.461627149522
899.023	641.541	635.200986774781
997.72	657.956	636.635371175488
