# Supplementary material for: HetMM: A Michaelis-Menten model for non-homogeneous enzyme mixtures
Source: iScience. 2024 Jan 19;27(2):108977. doi: 10.1016/j.isci.2024.108977 (PMC10850774; doi:10.1016/j.isci.2024.108977)
Supplement: Data S5. HetMM fit to MnP 100 µM dataset [file mmc5.csv]

a	v.obs	v.est
16.612	565.327	546.480874111382
44.951	657.956	660.267048746814
95.765	720.101	747.195639471186
146.58	778.727	795.320426299502
197.394	822.111	828.359089644733
248.208	844.389	853.355834997626
297.068	853.769	872.665344726641
398.697	887.772	903.64985327435
498.371	920.603	926.573560130785
600	956.951	945.232045037179
699.674	985.092	960.388926820633
799.349	1006.198	973.299850496608
899.023	1006.198	984.513754593653
999.674	1007.37	994.494222837903
