# Supplementary material for: HetMM: A Michaelis-Menten model for non-homogeneous enzyme mixtures
Source: iScience. 2024 Jan 19;27(2):108977. doi: 10.1016/j.isci.2024.108977 (PMC10850774; doi:10.1016/j.isci.2024.108977)
Supplement: Data S6. HetMM fit to MnP 300 µM dataset [file mmc6.csv]

a	v.obs	v.est
18.567	579.397	568.772536636339
44.951	674.372	658.044840365034
95.765	706.03	730.744434593014
144.625	735.343	768.231118341359
195.44	767.002	794.479931226915
246.254	786.935	813.926263733264
297.068	812.73	829.242870038823
398.697	846.734	852.389915166298
498.371	877.219	869.210149771391
601.954	877.219	882.939615716759
699.674	892.462	893.541999250966
797.394	941.709	902.513173715962
897.068	938.191	910.401553297581
997.72	973.367	917.365410395723
