# Supplementary material for: HetMM: A Michaelis-Menten model for non-homogeneous enzyme mixtures
Source: iScience. 2024 Jan 19;27(2):108977. doi: 10.1016/j.isci.2024.108977 (PMC10850774; doi:10.1016/j.isci.2024.108977)
Supplement: Data S7. HetMM fit to MnP 500 µM dataset [file mmc7.csv]

a	v.obs	v.est
18.567	514.908	514.020660812825
44.951	585.26	575.632837856229
95.765	625.126	621.615420225504
146.58	643.886	644.479454808113
195.44	584.087	658.685193370439
246.254	657.956	669.377887013567
297.068	675.544	677.594207065446
398.697	691.96	689.66538044082
498.371	691.96	698.174981334767
598.046	698.995	704.729088308238
697.72	700.168	709.999255800683
797.394	728.308	714.369280622169
897.068	765.829	718.077386719267
997.72	772.864	721.310118193132
