# Supplementary material for: HetMM: A Michaelis-Menten model for non-homogeneous enzyme mixtures
Source: iScience. 2024 Jan 19;27(2):108977. doi: 10.1016/j.isci.2024.108977 (PMC10850774; doi:10.1016/j.isci.2024.108977)
Supplement: Data S8. HetMM fit to CFTR (phosphorylated) dataset [file mmc8.csv]

a	v.obs	v.est
0.005	18.261	16.7649065495219
0.044	33.261	42.677513317783
0.076	58.696	51.6706123575446
0.186	57.391	68.0786334880841
0.48	92.609	86.9141628624679
0.983	108.261	101.44885884457
1.976	126.522	115.311254350401
4.001	131.739	128.597434135893
