# Supplementary material for: HetMM: A Michaelis-Menten model for non-homogeneous enzyme mixtures
Source: iScience. 2024 Jan 19;27(2):108977. doi: 10.1016/j.isci.2024.108977 (PMC10850774; doi:10.1016/j.isci.2024.108977)
Supplement: Data S9. HetMM fit to CFTR (dephosphorylated) dataset [file mmc9.csv]

a	v.obs	v.est
0.005	5.217	4.81935648222464
0.022	6.848	8.05502111979602
0.076	14.348	11.4396068807987
0.186	9.783	14.1045385365092
0.491	16.957	17.0291188410845
0.993	20.543	19.0803493050911
1.998	24.457	20.9976900564607
4.001	22.5	22.7457560883127
