# Supplementary material for: HetMM: A Michaelis-Menten model for non-homogeneous enzyme mixtures
Source: iScience. 2024 Jan 19;27(2):108977. doi: 10.1016/j.isci.2024.108977 (PMC10850774; doi:10.1016/j.isci.2024.108977)
Supplement: Data S10. HetMM fit to Fish F. varium dataset [file mmc10.csv]

a	v.obs	v.est
118.5371	11.3775	11.802493816139
118.3701	11.3989	11.797643659348
114.8644	11.4099	11.6946237252758
113.579	11.4556	11.6562601035419
113.2117	11.4359	11.6452380934298
112.2768	11.4388	11.6170621373138
111.6926	11.4824	11.5993662847532
109.6893	11.5095	11.5381539112415
109.1384	11.4695	11.5211742565899
108.07	11.4102	11.4880608571415
105.3322	11.3562	11.4020756465184
99.6896	11.2069	11.2194548373987
99.3224	11.2289	11.2073057680405
98.4543	11.2525	11.1784503209921
96.9184	11.1738	11.1269293607838
95.0487	11.1796	11.0633836708662
94.0304	11.1411	11.0283821959083
91.7767	11.1899	10.949901924157
91.0255	11.2965	10.9234244997091
90.8419	11.318	10.9169284809002
89.3728	11.4478	10.8645949688504
89.0723	11.4487	10.853811642484
88.3044	11.3676	10.8261325020316
86.4514	10.8518	10.7585965600887
85.7669	10.6452	10.7333767800988
85.2494	10.5216	10.7142105947997
85.0825	10.4804	10.7080108540766
82.6618	10.5297	10.6170592502414
79.3564	10.54	10.489621851934
79.0393	10.5202	10.4771908327399
76.0177	10.4461	10.3568447670929
75.8674	10.4466	10.3507667640944
75.2163	10.4486	10.3243335105383
75.0661	10.4491	10.3182117096722
71.3601	10.2312	10.1642125715049
70.0078	10.1519	10.106547623486
67.5371	9.9301	9.99903348237989
67.22	9.9311	9.98502566672249
66.836	9.9323	9.96799720032924
63.5974	9.9424	9.82143465881897
62.0448	9.8638	9.74921632834799
60.5424	9.7224	9.6780563320276
56.0016	9.5488	9.45478236743043
52.0452	9.3107	9.24914376007164
50.5761	9.1901	9.16986880087351
50.309	9.191	9.15527521950705
47.5378	8.9075	9.00041605914186
47.0871	8.9089	8.97461078583829
44.7833	8.8326	8.83981242050544
44.4995	8.8335	8.82285943698207
44.3827	8.813	8.81585941098544
44.0655	8.7931	8.79678107078825
42.1624	8.6947	8.68016538278333
41.2442	8.635	8.62252600136907
38.7401	8.4342	8.46043948374053
37.9722	8.374	8.40921202239129
36.6534	8.3363	8.3194500896323
36.0357	8.2757	8.27659973072653
31.8122	7.955	7.96836439336107
30.5601	7.8754	7.87131875853935
27.2881	7.5518	7.60339480378634
25.168	7.3706	7.41716998697945
23.9159	7.2493	7.3018273181813
23.5821	7.2086	7.27034745096206
23.3817	7.1675	7.25129419418108
22.7307	7.1278	7.18857899688427
22.3133	7.0874	7.14768683656452
22.2132	7.0877	7.13779870020149
22.0963	7.0672	7.12621047946514
20.7107	6.9254	6.98538785713602
18.5071	6.6611	6.74683627439599
18.4069	6.6405	6.73551654374503
17.6724	6.5385	6.6511654805156
16.6374	6.4374	6.52794860565048
16.5205	6.4169	6.51369114190277
13.9831	6.1118	6.18481607338781
13.7994	6.1124	6.15940605886044
12.8312	6.0528	6.02135755564376
12.3971	5.9707	5.95705393794622
12.2302	5.9294	5.93190589860523
11.6459	5.7852	5.84190123594817
10.6777	5.6839	5.68545040318516
10.5107	5.6635	5.65746046874768
10.1935	5.6228	5.60341875075998
9.7929	5.5615	5.53344324457078
9.3088	5.4795	5.44613188900191
8.9248	5.3764	5.37456743408439
7.9232	5.1291	5.17709283823243
6.788	4.924	4.9307589385064
5.1186	4.3866	4.5094268608146
4.6345	4.3047	4.36943514161148
4.3507	4.2638	4.28255760497079
3.6161	4.0783	4.03765657889504
2.1304	3.3317	3.40884559082929
1.9134	3.2281	3.29320932975057
1.5294	3.0623	3.06413175328035
1.1454	2.9174	2.79114590201884
1.1287	2.8966	2.77792625141135
0.8282	2.668	2.51302503502871
0.2773	1.7099	1.75987912835421
