# Supplementary material for: HetMM: A Michaelis-Menten model for non-homogeneous enzyme mixtures
Source: iScience. 2024 Jan 19;27(2):108977. doi: 10.1016/j.isci.2024.108977 (PMC10850774; doi:10.1016/j.isci.2024.108977)
Supplement: Data S11. HetMM fit to Fish F. capito dataset [file mmc11.csv]

a	v.obs	v.est
162.2047	15.0303	13.8387725470071
159.873	15.1703	13.8088983993131
158.4598	15.0946	13.7905548538474
156.711	15.0209	13.7676012362672
152.5599	15.0877	13.7119554506773
148.6383	14.7746	13.6578183706646
146.8365	14.5329	13.6324109304028
146.3243	14.3678	13.6251251942901
144.6815	13.957	13.6015652930738
143.7452	13.9205	13.5880046104447
142.7384	13.8423	13.5733133456557
138.1986	13.4908	13.5056143272179
137.7393	13.5777	13.498628599873
134.595	13.5543	13.450104356519
134.33	13.598	13.4459577777299
131.327	13.4897	13.3983291573305
130.1612	13.5807	13.3795153195486
128.801	13.5468	13.3573286612234
128.0238	13.5935	13.3445356282288
125.8687	13.6063	13.3086108767559
125.6567	13.6076	13.3050405008943
124.8088	13.5705	13.2906943429236
123.5546	13.4939	13.2692766673135
118.6262	13.2709	13.1827478712915
114.2101	13.213	13.1018096040129
113.6448	13.2585	13.0912029897972
110.4652	13.025	13.0304542825424
109.8999	12.9863	13.0194548288559
105.9784	12.7573	12.9414182647996
102.4984	12.9042	12.8694998605911
96.9694	12.4745	12.7496267092467
95.7682	12.5237	12.7226092472623
92.0763	12.5036	12.6372311784107
85.982	12.0773	12.4879291363929
82.2371	12.3098	12.3904632269957
82.0605	12.2268	12.3857508460216
81.4246	12.1464	12.3686926935483
81.036	12.1908	12.3581985061642
80.6473	12.1931	12.3476479477337
76.1605	11.8834	12.2218006829817
75.1183	11.8475	12.1914438418903
73.9701	11.8964	12.1574794986549
70.8082	11.8311	12.0609926364947
67.0456	11.6012	11.9400844355764
66.18	11.6063	11.9112610520795
65.2615	11.4856	11.8802410194444
63.5127	11.5381	11.819896209058
59.9444	11.307	11.6911972844
45.2828	10.7213	11.0632698009972
45.0179	10.6808	11.0500878427659
40.9197	10.4108	10.8354720442746
40.584	10.2866	10.8169377524197
37.6341	10.3042	10.6470962589257
35.8853	10.1463	10.5399767384288
34.9314	10.1941	10.4793247531597
34.6664	10.1536	10.4621816586487
31.7694	9.9185	10.2657770882063
30.8332	9.7979	10.1984914499578
30.2856	9.717	10.1581929668353
29.2434	9.5971	10.0794718070732
28.8548	9.6414	10.0494108364325
26.6644	9.4021	9.87216595528798
25.9048	9.2805	9.80735881972532
25.7281	9.3236	9.79201788424376
25.1452	9.4112	9.74067412699036
24.6153	9.4143	9.69298535000937
24.315	9.4161	9.66551560727255
23.4317	9.2531	9.58277002044786
21.9656	9.0936	9.43854361513714
21.1	9.1408	9.34898131567402
19.6868	8.7707	9.19491467112382
18.15	8.8219	9.01493966312637
16.3836	8.538	8.78935877513201
15.6593	8.332	8.69018923353424
13.9988	8.384	8.44565041475591
12.0027	7.8491	8.11341818727919
11.2078	7.8959	7.96683072744931
8.5935	7.3647	7.40781284382177
5.9261	6.7497	6.6539733771708
5.8378	6.7082	6.62429738765949
5.5375	6.6258	6.5204108483405
5.3785	6.5847	6.46344416843226
4.7073	6.3784	6.20599878601213
4.566	6.3793	6.14788819502296
3.6297	6.2166	5.71967808049474
1.5983	4.8828	4.33517059415487
1.457	4.7575	4.19404698571504
0.5208	3.8798	2.83681224580693
0.3088	3.2923	2.2908743366559
0.0262	0.6863	0.749668300689897
0.0262	0.476	0.749668300689897
0.0085	0.5182	0.431407469425113
0.0085	0.5182	0.431407469425113
0.0262	0.476	0.749668300689897
0.0262	0.476	0.749668300689897
0.0085	0.4341	0.431407469425113
0.0085	0.5182	0.431407469425113
0.0085	0.5182	0.431407469425113
0.0085	0.4761	0.431407469425113
