# Supplementary material for: HetMM: A Michaelis-Menten model for non-homogeneous enzyme mixtures
Source: iScience. 2024 Jan 19;27(2):108977. doi: 10.1016/j.isci.2024.108977 (PMC10850774; doi:10.1016/j.isci.2024.108977)
Supplement: Data S12. HetMM fit to Fish F. lapillum dataset [file mmc12.csv]

a	v.obs	v.est
99.6663	8.5276	8.26678681952021
98.102	9.1498	8.2561601191519
95.7659	8.7491	8.23984273204938
92.7187	8.7194	8.21771289949506
92.5562	8.721	8.21650454918178
92.4952	8.661	8.21605017992545
90.7279	8.8608	8.20270164135691
89.3871	8.6925	8.19233556182284
89.0621	8.4533	8.18979094596514
87.8839	8.4652	8.18045641571116
85.7712	8.6686	8.16327624181818
85.4868	8.5502	8.16091981251972
84.1866	8.3208	8.15000823847264
84.0851	8.3219	8.14914656369873
83.8616	8.3241	8.14724403591395
83.2318	8.4518	8.14184468066068
82.3786	8.703	8.13444016447347
82.1755	8.6444	8.13266232362762
81.5661	8.4081	8.12729237913571
79.88	8.2433	8.11214457941973
78.6611	8.5588	8.10091603860821
77.8891	8.506	8.09368241450209
77.6047	8.4483	8.09099334918468
75.2076	8.1694	8.06777725717874
74.9842	8.2929	8.06556212849761
72.0995	8.019	8.03613457300873
71.6729	8.0234	8.03164608305021
71.1854	8.0889	8.02647302029135
66.8381	8.0724	7.97812595615826
65.9849	8.0811	7.96813808345082
65.3957	7.8445	7.96113703993394
65.1316	7.8472	7.95797139680112
64.9285	7.8492	7.95552536534859
63.994	7.7374	7.94413948088927
62.6127	7.8121	7.92689333396099
62.1657	7.756	7.92120148963965
59.0982	7.7871	7.88061603721908
55.9698	7.5763	7.83622600989152
54.1618	7.716	7.80904150729964
52.6586	7.428	7.78550861891001
52.3742	7.4309	7.78095675406824
51.846	7.4363	7.77241378446423
51.2569	7.6242	7.76274825756402
50.9115	7.7489	7.75701393134563
45.8532	7.3758	7.66670406418708
45.4875	7.2582	7.65967388857421
44.8781	7.2038	7.64779024573363
44.1265	7.2114	7.63283999194763
44.0046	7.2126	7.63038466584167
43.4764	7.2786	7.61964349226002
42.9685	7.5264	7.60915182543436
42.7857	7.5282	7.60533542096474
39.2307	7.3217	7.52665371977337
38.6009	7.3888	7.51175019201156
38.3368	7.3308	7.5054078155948
36.9961	7.0412	7.47232761994888
36.9555	7.0416	7.47130163971222
34.3349	7.2501	7.40187576145544
32.4253	6.9057	7.34688983790502
31.8768	6.8506	7.33032900353196
31.1658	7.161	7.30832496854261
30.9424	7.1633	7.30128006532319
29.7438	6.8723	7.2623505307461
28.8703	6.7598	7.23271423094031
28.6875	6.7617	7.2263706012802
26.7779	7.0236	7.15692784506762
25.7012	6.7314	7.11499225175213
24.4621	6.6833	7.06395247635999
24.2589	6.6247	7.05527759263186
23.5885	6.6315	7.02600714136376
19.8507	6.4875	6.8417365411822
17.4739	6.3904	6.70114940771972
15.4424	6.4716	6.56153602015838
14.8127	6.5993	6.51379573873837
14.6095	6.5407	6.49788053144775
13.7157	6.2466	6.42465876451116
12.2937	6.0791	6.29589871651205
12.0093	6.0214	6.2680826868771
10.4044	6.0983	6.09552387566958
10.2826	5.9782	6.08121028137322
9.9169	5.9213	6.03704769292095
9.2668	5.8673	5.95382872513739
9.1856	5.8075	5.94297374689778
8.2308	5.8172	5.80674712526877
7.8651	5.7602	5.74987381513987
6.4025	5.5325	5.48947511229507
5.9149	5.4768	5.38811441784227
5.5899	5.4195	5.31550155895442
5.2446	5.3623	5.23330608841822
4.7164	5.2464	5.0959390958369
3.4569	5.1379	4.69187097009216
3.1319	5.2625	4.56338209624608
2.7053	4.8423	4.37329956969243
1.8317	4.3661	3.87339514938594
1.0395	3.6465	3.17862787624889
0.877	3.3449	2.98061048743275
0.7551	3.0429	2.81109937262748
0.3691	1.834	2.07206772178426
0.3285	1.7738	1.96400137161451
0.2878	1.653	1.84571779227067
