# Supplementary material for: HetMM: A Michaelis-Menten model for non-homogeneous enzyme mixtures
Source: iScience. 2024 Jan 19;27(2):108977. doi: 10.1016/j.isci.2024.108977 (PMC10850774; doi:10.1016/j.isci.2024.108977)
Supplement: Data S13. HetMM fit to Fish B. medius dataset [file mmc13.csv]

a	v.obs	v.est
145.6528	10.0474	9.16849367326962
145.3374	9.9368	9.16489720310379
144.7262	10.0534	9.15790375844701
143.0899	10.064	9.13902325218591
142.7153	10.0288	9.13466821790956
142.2027	10.1448	9.12868884530568
133.0749	9.7533	9.01815959122925
128.9742	9.6297	8.96583000197871
119.5901	9.0896	8.83908070008537
114.9966	9.1945	8.77312619842127
112.2366	9.0246	8.73214165643751
112.138	8.9501	8.73065784921418
111.9014	8.9141	8.72709168434472
111.448	8.8795	8.72023548106054
109.2005	8.9316	8.68580881848468
104.2719	8.5504	8.60762527857359
103.9564	8.6276	8.60248876079971
100.6247	8.4614	8.54722631828149
99.9346	8.5785	8.53554004844369
98.2195	8.5521	8.50612648430055
96.9775	8.4099	8.48448919763775
92.5614	8.2883	8.40514245712792
92.3051	8.29	8.40041694075407
91.0828	8.4105	8.37769149465641
83.9067	8.0815	8.23754146579087
81.9155	7.9442	8.19645016277653
80.6341	7.9525	8.16945853180517
78.6429	7.9654	8.12662728585355
74.7788	7.8402	8.04023815573339
70.6979	7.6038	7.94389898061987
69.8107	7.4969	7.92220512806904
69.5939	7.4983	7.91686129000302
65.5327	7.4495	7.81350890569966
65.3552	7.4882	7.8088449571024
64.1527	7.5335	7.77690710733728
63.9161	7.535	7.77055197130324
63.2458	7.4643	7.75241781451453
62.8712	7.354	7.74219884486125
62.7924	7.3545	7.74004139349392
59.7957	7.2237	7.65590658207908
58.8889	7.117	7.62961096777434
58.3763	7.1954	7.61456629254117
58.2383	7.1963	7.61049341750286
54.5319	7.0325	7.49733632735662
52.245	7.1975	7.42362796993577
50.2539	6.91	7.35679847059733
49.347	7.0661	7.3254862549279
48.4401	7.072	7.29360083381239
47.691	6.9266	7.26681661723205
46.3701	6.7474	7.2185632124665
44.7338	6.9082	7.15688194234643
44.5958	6.9091	7.15157932370429
42.4666	6.6976	7.06766856799941
42.1709	6.7371	7.05569195870203
41.4809	6.8166	7.02742429864686
39.1743	6.5312	6.92949881305104
39.0954	6.5317	6.92605122262801
36.8677	6.6963	6.82583214011087
34.8568	6.4465	6.73023321277
34.0879	6.5641	6.69227706360275
31.9982	6.3148	6.58484103975673
30.2436	6.4012	6.48935803433061
28.903	6.3724	6.41281021377509
28.2721	6.1511	6.37562291325169
27.5427	6.1183	6.33164679831406
23.5997	5.9561	6.07328651581831
22.5746	6.0754	5.99957463138115
20.6031	5.8253	5.84874242334932
17.6065	5.8072	5.59225586041628
15.7533	5.5563	5.41323292341942
13.6833	5.5697	5.18971137843583
10.0755	5.2551	4.71798919060961
9.4644	4.9962	4.62410721831347
7.1578	4.8985	4.21650903624922
5.5609	4.4582	3.86541028840155
5.482	4.4587	3.84604984200879
5.1863	4.4231	3.77145931164193
3.3331	4.1347	3.20797734162139
1.6771	3.169	2.44700426889191
1.342	2.8333	2.23026143269965
0.8885	1.9349	1.86736898961333
0.8885	1.9349	1.86736898961333
0.79	1.7478	1.77276924659494
0.5534	1.2612	1.50898219709331
0.4942	1.1865	1.43206166888467
0.376	1.1121	1.25931452330816
0.376	1.0746	1.25931452330816
0.3168	0.9623	1.16009096704961
0.2577	0.8125	1.04927077988269
0.1394	0.663	0.771147551479664
0.1394	0.6255	0.771147551479664
0.1197	0.5505	0.713010503734376
0.0802	0.5508	0.578183142221734
0.0802	0.5508	0.578183142221734
0.0605	0.5134	0.497401819180018
0.0605	0.5134	0.497401819180018
0.0605	0.5134	0.497401819180018
0.0408	0.5135	0.401519673663995
0.0408	0.5135	0.401519673663995
0.0408	0.5135	0.401519673663995
